# Supplementary material for: MEIS1 in Hematopoiesis and Cancer. How MEIS1-PBX Interaction Can Be Used in Therapy
Source: J Dev Biol. 2021 Oct 13;9(4):44. doi: 10.3390/jdb9040044 (PMC8544432; doi:10.3390/jdb9040044)
Supplement: Supplementary file 1 [file jdb-09-00044-s001.zip]

Archive with 1 entries (1 files):
- jdb-1394886-supplementary.pdf
